# Supplementary material for: Pterostilbene-Incorporated Tissue Conditioners Exhibit Sustained Antifungal Activity Against Candida albicans In Vitro with Preserved Biocompatibility
Source: Materials (Basel). 2026 May 19;19(10):2126. doi: 10.3390/ma19102126 (PMC13208259; doi:10.3390/ma19102126)
Supplement: Supplementary file 1 [file materials-19-02126-s001.zip]

Archive with 1 entries (1 files):
- materials-4222349-supplementary.pdf
